# Supplementary material for: ﻿Descriptions of four species of Polyxenida Verhoeff, 1934 (Diplopoda, Penicillata) from China, including one new species and one new record
Source: Zookeys. 2025 Jan 6;1223:149–67. doi: 10.3897/zookeys.1223.135808 (PMC11729585; doi:10.3897/zookeys.1223.135808)
Supplement: XML Treatment for Eudigraphis [file zookeys.1223.135808-treatment1.xml]

<!DOCTYPE tp:taxon-treatment
  PUBLIC "-//TaxonX//DTD Taxonomic Treatment Publishing DTD v0 20100105//EN" "tax-treatment-NSO.dtd">
<tp:taxon-treatment xmlns:tp="http://www.plazi.org/taxpub"><tp:treatment-meta><kwd-group><label>Taxon classification</label><kwd>
                <named-content content-type="kingdom">Animalia</named-content>
              </kwd><kwd>
                <named-content content-type="order">Polyxenida</named-content>
              </kwd><kwd>
                <named-content content-type="family">Polyxenidae</named-content>
              </kwd></kwd-group><mixed-citation publication-type="journal"><person-group><name><surname>Wang</surname><given-names>Yadong</given-names></name><name><surname>Jin</surname><given-names>Ai</given-names></name><name><surname>Gao</surname><given-names>Shichen</given-names></name><name><surname>Wang</surname><given-names>Jiajia</given-names></name><name><surname>Dong</surname><given-names>Yan</given-names></name></person-group><article-title>﻿Descriptions of four species of <tp:taxon-name><tp:taxon-name-part taxon-name-part-type="order">Polyxenida</tp:taxon-name-part></tp:taxon-name> Verhoeff, 1934 (<tp:taxon-name><tp:taxon-name-part taxon-name-part-type="class">Diplopoda</tp:taxon-name-part></tp:taxon-name>, <tp:taxon-name><tp:taxon-name-part taxon-name-part-type="subclass">Penicillata</tp:taxon-name-part></tp:taxon-name>) from China, including one new species and one new record</article-title><source>Zookeys</source><day>06</day><month>01</month><year>2025</year><volume>1223</volume><fpage>149</fpage><lpage>167</lpage><pub-id pub-id-type="doi">10.3897/zookeys.1223.135808</pub-id></mixed-citation></tp:treatment-meta><tp:nomenclature><label>﻿Genus</label><tp:taxon-name>
              <object-id xmlns:xlink="http://www.w3.org/1999/xlink" content-type="arpha" xlink:type="simple">C2598706-7F56-5C1E-8502-EBB6260461EC</object-id>
              <tp:taxon-name-part taxon-name-part-type="genus" reg="Eudigraphis">Eudigraphis</tp:taxon-name-part>
            </tp:taxon-name><tp:taxon-authority>Silvestri, 1948</tp:taxon-authority></tp:nomenclature><tp:treatment-sec sec-type="type species" id="SECID0E6OAE"><title>Type species.</title><p><italic><tp:taxon-name><tp:taxon-name-part taxon-name-part-type="genus" reg="Eudigraphis">Eudigraphis</tp:taxon-name-part><tp:taxon-name-part taxon-name-part-type="species" reg="japonica">japonica</tp:taxon-name-part></tp:taxon-name></italic> Silvestri, 1948.</p></tp:treatment-sec><tp:treatment-sec sec-type="Genus diagnosis" id="SECID0EQPAE"><title>Genus diagnosis.</title><p>Adults with 13 pairs of legs and 8 ommatidia on each side. Dorso-medial (ornamental) barbate trichomes in one or two rows arranged transversely dorsal and anterior to the penicil of the telson. A small setiform hair with a round base is present on Tarsus II. <italic><tp:taxon-name><tp:taxon-name-part taxon-name-part-type="genus" reg="Eudigraphis">Eudigraphis</tp:taxon-name-part></tp:taxon-name></italic> can be recognized by the presence of tergal trichomes in two lateral clusters plus an uninterrupted single posterior transverse row (<xref ref-type="bibr" rid="B29">Silvestri 1948</xref>).</p></tp:treatment-sec><tp:treatment-sec sec-type="Included species" id="SECID0EBQAE"><title>Included species.</title><p><italic><tp:taxon-name><tp:taxon-name-part taxon-name-part-type="genus" reg="Eudigraphis">Eudigraphis</tp:taxon-name-part><tp:taxon-name-part taxon-name-part-type="species" reg="takakuwai">takakuwai</tp:taxon-name-part></tp:taxon-name></italic> (Miyosi, 1947), <italic><tp:taxon-name><tp:taxon-name-part taxon-name-part-type="genus" reg="Eudigraphis">E.</tp:taxon-name-part><tp:taxon-name-part taxon-name-part-type="species" reg="nigricans">nigricans</tp:taxon-name-part></tp:taxon-name></italic> (Miyosi, 1947), <italic><tp:taxon-name><tp:taxon-name-part taxon-name-part-type="genus" reg="Eudigraphis">E.</tp:taxon-name-part><tp:taxon-name-part taxon-name-part-type="species" reg="kinutensis">kinutensis</tp:taxon-name-part></tp:taxon-name></italic> (Haga, 1950), <italic><tp:taxon-name><tp:taxon-name-part taxon-name-part-type="genus" reg="Eudigraphis">E.</tp:taxon-name-part><tp:taxon-name-part taxon-name-part-type="species" reg="sinensis">sinensis</tp:taxon-name-part></tp:taxon-name></italic> Ishii &amp; Liang, 1990, <italic><tp:taxon-name><tp:taxon-name-part taxon-name-part-type="genus" reg="Eudigraphis">E.</tp:taxon-name-part><tp:taxon-name-part taxon-name-part-type="species" reg="taiwaniensis">taiwaniensis</tp:taxon-name-part></tp:taxon-name></italic> Ishii, 1990, <italic><tp:taxon-name><tp:taxon-name-part taxon-name-part-type="genus" reg="Eudigraphis">E.</tp:taxon-name-part><tp:taxon-name-part taxon-name-part-type="species" reg="xishuangbanna">xishuangbanna</tp:taxon-name-part></tp:taxon-name></italic> Ishii &amp; Yin, 2000.</p></tp:treatment-sec><ref-list><ref id="B29"><mixed-citation xmlns:xlink="http://www.w3.org/1999/xlink" xlink:type="simple"><person-group><name name-style="western"><surname>Silvestri</surname><given-names>F</given-names></name></person-group> (<year>1948</year>) <article-title>Tavola sinottica dei generi dei <tp:taxon-name><tp:taxon-name-part taxon-name-part-type="class">Diplopoda</tp:taxon-name-part></tp:taxon-name><tp:taxon-name><tp:taxon-name-part taxon-name-part-type="subclass">Penicillata</tp:taxon-name-part></tp:taxon-name>.</article-title><source>Bollettino del Laboratoriodi Entomologia Agraria, Portici</source><volume>8</volume>: <fpage>214</fpage>–<lpage>220</lpage>.</mixed-citation></ref></ref-list></tp:taxon-treatment>
