# Supplementary material for: ﻿Descriptions of four species of Polyxenida Verhoeff, 1934 (Diplopoda, Penicillata) from China, including one new species and one new record
Source: Zookeys. 2025 Jan 6;1223:149–67. doi: 10.3897/zookeys.1223.135808 (PMC11729585; doi:10.3897/zookeys.1223.135808)
Supplement: XML Treatment for Eudigraphis nigricans [file zookeys.1223.135808-treatment2.xml]

<!DOCTYPE tp:taxon-treatment
  PUBLIC "-//TaxonX//DTD Taxonomic Treatment Publishing DTD v0 20100105//EN" "tax-treatment-NSO.dtd">
<tp:taxon-treatment xmlns:tp="http://www.plazi.org/taxpub"><tp:treatment-meta><kwd-group><label>Taxon classification</label><kwd>
                <named-content content-type="kingdom">Animalia</named-content>
              </kwd><kwd>
                <named-content content-type="order">Polyxenida</named-content>
              </kwd><kwd>
                <named-content content-type="family">Polyxenidae</named-content>
              </kwd></kwd-group><mixed-citation publication-type="journal"><person-group><name><surname>Wang</surname><given-names>Yadong</given-names></name><name><surname>Jin</surname><given-names>Ai</given-names></name><name><surname>Gao</surname><given-names>Shichen</given-names></name><name><surname>Wang</surname><given-names>Jiajia</given-names></name><name><surname>Dong</surname><given-names>Yan</given-names></name></person-group><article-title>﻿Descriptions of four species of <tp:taxon-name><tp:taxon-name-part taxon-name-part-type="order">Polyxenida</tp:taxon-name-part></tp:taxon-name> Verhoeff, 1934 (<tp:taxon-name><tp:taxon-name-part taxon-name-part-type="class">Diplopoda</tp:taxon-name-part></tp:taxon-name>, <tp:taxon-name><tp:taxon-name-part taxon-name-part-type="subclass">Penicillata</tp:taxon-name-part></tp:taxon-name>) from China, including one new species and one new record</article-title><source>Zookeys</source><day>06</day><month>01</month><year>2025</year><volume>1223</volume><fpage>149</fpage><lpage>167</lpage><pub-id pub-id-type="doi">10.3897/zookeys.1223.135808</pub-id></mixed-citation></tp:treatment-meta><tp:nomenclature><label>﻿</label><tp:taxon-name>
              <object-id xmlns:xlink="http://www.w3.org/1999/xlink" content-type="arpha" xlink:type="simple">25AC9402-D4FC-554E-85AF-87CCFB03AA27</object-id>
              <tp:taxon-name-part taxon-name-part-type="genus" reg="Eudigraphis">Eudigraphis</tp:taxon-name-part>
              <tp:taxon-name-part taxon-name-part-type="species" reg="nigricans">nigricans</tp:taxon-name-part>
            </tp:taxon-name><tp:taxon-authority>(Miyosi, 1947)</tp:taxon-authority><xref ref-type="fig" rid="F2">Fig. 2</xref><tp:nomenclature-citation-list><tp:nomenclature-citation><tp:taxon-name>
                  <tp:taxon-name-part taxon-name-part-type="genus" reg="Monographis">Monographis</tp:taxon-name-part>
                  <tp:taxon-name-part taxon-name-part-type="species" reg="takakuwai">takakuwai</tp:taxon-name-part>
                  <tp:taxon-name-part taxon-name-part-type="subspecies" reg="nigricans">nigricans</tp:taxon-name-part>
                </tp:taxon-name><comment>Miyoshi, 1947: 7; <xref ref-type="bibr" rid="B30">Takashima and Haga 1950</xref>: 23, fig. 2.</comment></tp:nomenclature-citation><tp:nomenclature-citation><tp:taxon-name>
                  <tp:taxon-name-part taxon-name-part-type="genus" reg="Eudigraphis">Eudigraphis</tp:taxon-name-part>
                  <tp:taxon-name-part taxon-name-part-type="species" reg="takakuwai">takakuwai</tp:taxon-name-part>
                  <tp:taxon-name-part taxon-name-part-type="subspecies" reg="nigricans">nigricans</tp:taxon-name-part>
                </tp:taxon-name><comment>: <xref ref-type="bibr" rid="B8">Ishii 1988</xref>: 957, figs 10, 11; <xref ref-type="bibr" rid="B26">Nguyen Duy-Jacquemin and Geoffroy 2003</xref>: 99; <xref ref-type="bibr" rid="B22">Mimizu Club and Minagoshi 2013</xref>: 44, 3 photos; <xref ref-type="bibr" rid="B18">Kawano 2017</xref>: 14, figs 1–12.</comment></tp:nomenclature-citation><tp:nomenclature-citation><tp:taxon-name>
                  <tp:taxon-name-part taxon-name-part-type="genus" reg="Eudigraphis">Eudigraphis</tp:taxon-name-part>
                  <tp:taxon-name-part taxon-name-part-type="species" reg="nigricans">nigricans</tp:taxon-name-part>
                </tp:taxon-name><comment>: <xref ref-type="bibr" rid="B13">Ishii and Tamura (1995)</xref> described this species on page 233; <xref ref-type="bibr" rid="B10">Ishii (1999)</xref> further discussed it on page 212; <xref ref-type="bibr" rid="B11">Ishii (2002)</xref> provided additional information on page 289; <xref ref-type="bibr" rid="B16">Karasawa et al. (2020)</xref> recently reviewed the species on page 94 and presented an illustration in figure 4D.</comment></tp:nomenclature-citation></tp:nomenclature-citation-list></tp:nomenclature><tp:treatment-sec sec-type="material" id="SECID0EGWAE"><title>Material examined.</title><p>China • 4♂2♀; Zhejiang, Hangzhou, West Lake; <named-content xmlns:xlink="http://www.w3.org/1999/xlink" content-type="dwc:verbatimCoordinates" xlink:type="simple"><named-content content-type="geo-json" specific-use="{&#34;type&#34;:&#34;Point&#34;,&#34;coordinates&#34;:[120.234444,30.399444]}" id="NCID0EPWAE" xlink:type="simple">30°23'58"N, 120°14'04"E</named-content></named-content>; 23 April 2024; Y. D. Wang leg.; GenBank: <ext-link xmlns:xlink="http://www.w3.org/1999/xlink" xlink:href="PQ141065" ext-link-type="gen" xlink:type="simple">PQ141065</ext-link>; CBF CZHZS3.</p></tp:treatment-sec><tp:treatment-sec sec-type="diagnosis" id="SECID0EZWAE"><title>Diagnosis.</title><p>Ground color of body pale yellowish-brown in dorsal view, but head black. Body dorsally with a pair of belt-like dark brown markings that run slightly off from both of the rims of each segment of body. Antennal article VI has 3 thick basiconic sensilla, and article VII has 2 thick basiconic sensilla.</p></tp:treatment-sec><tp:treatment-sec sec-type="description" id="SECID0E5WAE"><title>Description.</title><p><bold>Female.</bold> With 13 pairs of legs. Measurements: Body length 3.4 mm, caudal bundle 0.5 mm.</p><p><bold><italic>Head</italic></bold> (Fig. <xref ref-type="fig" rid="F2">2A</xref>): Eyes comprising 8 ommatidia. The posterior vertex possesses one pair of tufts each arranged in two rows; each anterior row consists of 13 trichomes, and the posterior row consists of 4 (Fig. <xref ref-type="fig" rid="F2">2A</xref>). Trichomes are depicted in Fig. <xref ref-type="fig" rid="F2">2J</xref>. Trichobothria are equal in size and arranged in an isosceles triangle formation (Fig. <xref ref-type="fig" rid="F2">2A</xref>). The gnathochilarium’s lateral palps are twice the length of the medial palp. Lateral palps with 13 sensilla, medial palp with 20 sensilla (Fig. <xref ref-type="fig" rid="F2">2F</xref>). The labrum’s anterior margin is granulated and armed with 3+3 lamellar teeth, and the clypeo-labrum with 6+6 setae (Fig. <xref ref-type="fig" rid="F2">2E</xref>).</p><fig id="F2" position="float" orientation="portrait"><object-id xmlns:xlink="http://www.w3.org/1999/xlink" content-type="doi" xlink:type="simple">10.3897/zookeys.1223.135808.figure2</object-id><object-id xmlns:xlink="http://www.w3.org/1999/xlink" content-type="arpha" xlink:type="simple">53CD8BE3-BD7B-5A12-83B8-D5CED232A6D2</object-id><label>Figure 2.</label><caption><p><italic><tp:taxon-name><tp:taxon-name-part taxon-name-part-type="genus" reg="Eudigraphis">Eudigraphis</tp:taxon-name-part><tp:taxon-name-part taxon-name-part-type="species" reg="nigricans">nigricans</tp:taxon-name-part></tp:taxon-name></italic> (Miyosi, 1947) adult female <bold>A</bold> head <bold>B</bold> collum <bold>C</bold> and <bold>D</bold> tergites showcasing the pattern of trichome insertions <bold>C</bold> tergite II <bold>D</bold> tergite III <bold>E</bold> clypeo-labrum <bold>F</bold> gnathochilarium <bold>G</bold> antenna <bold>H</bold> sensilla on articles VII <bold>I</bold> sensilla on articles VI <bold>J</bold> anterior vertex trichome <bold>K</bold> left 13<sup>th</sup> leg <bold>L</bold> typical setae of coxa, prefemur, and femur <bold>M</bold> small setiform hair on tarsus II <bold>N</bold> telotarsus structure with processes indicated: c: claw, l: lamella, p: posterior process, s: setiform process <bold>O</bold> hooked caudal trichome <bold>P</bold> pattern of insertions of dorso-medial trichomes on telson. Scale bars: 200 μm (<bold>A, C, D</bold>); 100 μm (<bold>B, G, K, O</bold>); 50 μm (<bold>J, P</bold>); 40 μm (<bold>E</bold>); 20 μm (<bold>F</bold>); 10 μm (<bold>H, I, L, M, N</bold>).</p></caption><graphic xmlns:xlink="http://www.w3.org/1999/xlink" xlink:href="zookeys-1223-149_article-135808__-g002.jpg" position="float" orientation="portrait" xlink:type="simple" id="oo_1214522.jpg"><uri content-type="original_file" xlink:type="simple">https://binary.pensoft.net/fig/1214522</uri></graphic></fig><p><bold><italic>Antennae</italic></bold>: Long antennae with proportions of antennal articles as depicted in Fig. <xref ref-type="fig" rid="F2">2G</xref>. Antennal article VIII with 4 sensory cones, while article VI with 3 thick basiconic sensilla (Fig. <xref ref-type="fig" rid="F2">2I</xref>); article VII with 2 thick basiconic sensilla (Fig. <xref ref-type="fig" rid="F2">2H</xref>).</p><p><bold><italic>Trunk</italic></bold>: Collum with one pair of tufts, each consisting of 44 trichomes, lateral protuberance of collum with 5 trichomes in a row (Fig. <xref ref-type="fig" rid="F2">2B</xref>). Tergite II, with one pair of tufts each consisting of 45 trichomes (Fig. <xref ref-type="fig" rid="F2">2C</xref>) connected by a continuous posterior row of trichomes. Tergite III, with one pair of tufts each composed of 52 trichomes (Fig. <xref ref-type="fig" rid="F2">2D</xref>) and connected by a continuous posterior row of trichomes. Tergites II–X have the same pattern of trichome insertions.</p><p><bold><italic>Legs</italic></bold> (Fig. <xref ref-type="fig" rid="F2">2K</xref>): Trochanter, post-femur, tibia, and tarsus I lack setae. Prefemur and femur each with 1 seta (Fig. <xref ref-type="fig" rid="F2">2L</xref>), coxa I with 1 seta, coxae II–XII with 3–4 setae, coxa XIII with 2 setae, small setiform hair on tarsus II shorter than telotarsus (Fig. <xref ref-type="fig" rid="F2">2M</xref>). Telotarus is composed of a posterior process, almost as long as the claw, lamella process and a setiform process are present (Fig. <xref ref-type="fig" rid="F2">2N</xref>).</p><p><bold><italic>Telson</italic></bold>: Dorso-medial trichomes on each side consist of 5 sockets of trichome <italic>a</italic><sup>1–5</sup>, a single trichome <italic>b</italic>, and three large protruding base sockets of trichome <italic>c</italic><sup>1–3</sup> (Fig. <xref ref-type="fig" rid="F2">2P</xref>). Beneath these, there are two bundles of caudal trichomes separated by a very narrow gap. The telson trichomes exist in two forms: those with hooks and those without hooks. The hooked trichomes most commonly with 2–4 hooks (Fig. <xref ref-type="fig" rid="F2">2O</xref>).</p><p><bold>Male.</bold> With 13 pairs of legs. Measurements: Body length 3.2 mm, caudal bundle 0.47 mm. Lateral palps with 13 sensilla, medial palp with 21 sensilla. The anterior margin of the labrum is granulated; the clypeo-labrum with 6+6 setae. The collum features one pair of tufts consisting of 41 trichomes each. Tergites II and III with one pair of tufts comprised of 42 or 50 trichomes. Coxa I with 1 seta, coxae II–X with 3–4 setae, coxae XI–XII with 2 setae, and coxa XIII with 1 seta. The dorso-medial trichomes on each side are composed of trichomes <italic>a</italic><sup>1–4</sup>, <italic>b</italic>, and <italic>c</italic><sup>1–3</sup>.</p></tp:treatment-sec><tp:treatment-sec sec-type="distribution" id="SECID0EP4AE"><title>Distribution.</title><p>China (Zhejiang), Japan.</p></tp:treatment-sec><tp:treatment-sec sec-type="remarks" id="SECID0EU4AE"><title>Remarks.</title><p>This species closely resembles <italic><tp:taxon-name><tp:taxon-name-part taxon-name-part-type="genus" reg="Eudigraphis">Eudigraphis</tp:taxon-name-part><tp:taxon-name-part taxon-name-part-type="species" reg="takakuwai">takakuwai</tp:taxon-name-part></tp:taxon-name></italic> Miyosi, 1947, but differs in possessing a black head.</p></tp:treatment-sec><ref-list><ref id="B30"><mixed-citation xmlns:xlink="http://www.w3.org/1999/xlink" xlink:type="simple"><person-group><name name-style="western"><surname>Takashima</surname><given-names>H</given-names></name><name name-style="western"><surname>Haga</surname><given-names>A</given-names></name></person-group> (<year>1950</year>) <article-title>Notes on <tp:taxon-name><tp:taxon-name-part taxon-name-part-type="family">Polyxenidae</tp:taxon-name-part></tp:taxon-name> of Japan.</article-title><source>Acta Arachnologica</source><volume>11</volume>: <fpage>21</fpage>–<lpage>26</lpage>. [In Japanese] <ext-link xlink:href="10.2476/asjaa.12.21" ext-link-type="doi" xlink:type="simple">https://doi.org/10.2476/asjaa.12.21</ext-link></mixed-citation></ref><ref id="B8"><mixed-citation xmlns:xlink="http://www.w3.org/1999/xlink" xlink:type="simple"><person-group><name name-style="western"><surname>Ishii</surname><given-names>K</given-names></name></person-group> (<year>1988</year>) <article-title>On the significance of the mandible as a diagnostic character in the taxonomy of penicillate diplopods (<tp:taxon-name><tp:taxon-name-part taxon-name-part-type="class">Diplopoda</tp:taxon-name-part></tp:taxon-name>: <tp:taxon-name><tp:taxon-name-part taxon-name-part-type="family">Polyxenidae</tp:taxon-name-part></tp:taxon-name>).</article-title><source>The Canadian Entomologist</source><volume>120</volume>: <fpage>955</fpage>–<lpage>963</lpage>. <ext-link xlink:href="10.4039/Ent120955-11" ext-link-type="doi" xlink:type="simple">https://doi.org/10.4039/Ent120955-11</ext-link></mixed-citation></ref><ref id="B26"><mixed-citation xmlns:xlink="http://www.w3.org/1999/xlink" xlink:type="simple"><person-group><name name-style="western"><surname>Nguyen Duy-Jacquemin</surname><given-names>M</given-names></name><name name-style="western"><surname>Geoffroy</surname><given-names>JJ</given-names></name></person-group> (<year>2003</year>) <article-title>A revised comprehensive checklist, relational database, and taxonomic system of reference for the bristly millipedes of the world (<tp:taxon-name><tp:taxon-name-part taxon-name-part-type="class">Diplopoda</tp:taxon-name-part></tp:taxon-name>, <tp:taxon-name><tp:taxon-name-part taxon-name-part-type="order">Polyxenida</tp:taxon-name-part></tp:taxon-name>).</article-title><source>African Invertebrates</source><volume>44</volume>: <fpage>89</fpage>–<lpage>101</lpage>.</mixed-citation></ref><ref id="B22"><mixed-citation xmlns:xlink="http://www.w3.org/1999/xlink" xlink:type="simple"><person-group><name name-style="western"><surname>Mimizu Club</surname><given-names/></name><name name-style="western"><surname>Minagoshi</surname><given-names>Y</given-names></name></person-group> (<year>2013</year>) <source>Field Guide to Small Animals under Fallen Leaves.</source><publisher-name>Gijutsu-Hyoron-sha Publishing</publisher-name>, <publisher-loc>Tokyo</publisher-loc>, <size units="page">127 pp</size>. [In Japanese]</mixed-citation></ref><ref id="B18"><mixed-citation xmlns:xlink="http://www.w3.org/1999/xlink" xlink:type="simple"><person-group><name name-style="western"><surname>Kawano</surname><given-names>K</given-names></name></person-group> (<year>2017</year>) <source>Millipeds of Shimonoseki City.</source><publisher-name>The Firefly Museum of Toyota Town</publisher-name>, <publisher-loc>Shimonoseki</publisher-loc>, <size units="page">30 pp</size>. [In Japanese]</mixed-citation></ref><ref id="B13"><mixed-citation xmlns:xlink="http://www.w3.org/1999/xlink" xlink:type="simple"><person-group><name name-style="western"><surname>Ishii</surname><given-names>K</given-names></name><name name-style="western"><surname>Tamura</surname><given-names>H</given-names></name></person-group> (<year>1995</year>) <article-title>The mandibular structure as a diagnostic character in taxonomy of diplopods.</article-title><source>Acta Zoologica Fennica</source><volume>196</volume>: <fpage>232</fpage>–<lpage>235</lpage>.</mixed-citation></ref><ref id="B10"><mixed-citation xmlns:xlink="http://www.w3.org/1999/xlink" xlink:type="simple"><person-group><name name-style="western"><surname>Ishii</surname><given-names>K</given-names></name></person-group> (<year>1999</year>) <article-title>A list of myriapod species in Chiba Prefecture with general remarks on the fauna.</article-title> In: <person-group><name name-style="western"><surname>Chiba</surname><given-names>Zoological Society</given-names></name></person-group> (<role>Ed.</role>) <issue-title>Natural History of Animals in Chiba Prefecture, Japan.</issue-title><source>Bun-ichi Sogo Publishing, Tokyo</source>, <fpage>206</fpage>–<lpage>218</lpage>. [In Japanese]</mixed-citation></ref><ref id="B11"><mixed-citation xmlns:xlink="http://www.w3.org/1999/xlink" xlink:type="simple"><person-group><name name-style="western"><surname>Ishii</surname><given-names>K</given-names></name></person-group> (<year>2002</year>) <article-title><tp:taxon-name><tp:taxon-name-part taxon-name-part-type="class">Diplopoda</tp:taxon-name-part></tp:taxon-name>.</article-title> In: <person-group><name name-style="western"><surname>Research</surname><given-names>Foundation of History of Chiba Prefecture</given-names></name></person-group> (<role>Ed.</role>) <issue-title>Natural History of Chiba Prefecture.</issue-title><source>Vol. 6. Animals of Chiba Prefecture 1. Land and Fresh Water Animals. Chiba Prefecture, Chiba</source>, <fpage>287</fpage>–<lpage>296</lpage>. [In Japanese]</mixed-citation></ref><ref id="B16"><mixed-citation xmlns:xlink="http://www.w3.org/1999/xlink" xlink:type="simple"><person-group><name name-style="western"><surname>Karasawa</surname><given-names>S</given-names></name><name name-style="western"><surname>Kawano</surname><given-names>K</given-names></name><name name-style="western"><surname>Fukaya</surname><given-names>S</given-names></name><name name-style="western"><surname>Tsurusaki</surname><given-names>N</given-names></name></person-group> (<year>2020</year>) <article-title>Upgrading of Three Subspecies of <italic><tp:taxon-name><tp:taxon-name-part taxon-name-part-type="genus">Eudigraphis</tp:taxon-name-part><tp:taxon-name-part taxon-name-part-type="species">takakuwai</tp:taxon-name-part></tp:taxon-name></italic> to the Species Rank (<tp:taxon-name><tp:taxon-name-part taxon-name-part-type="class">Diplopoda</tp:taxon-name-part></tp:taxon-name>: <tp:taxon-name><tp:taxon-name-part taxon-name-part-type="subclass">Penicillata</tp:taxon-name-part></tp:taxon-name>: <tp:taxon-name><tp:taxon-name-part taxon-name-part-type="order">Polyxenida</tp:taxon-name-part></tp:taxon-name>: <tp:taxon-name><tp:taxon-name-part taxon-name-part-type="family">Polyxenidae</tp:taxon-name-part></tp:taxon-name>).</article-title><source>Species Diversity</source><volume>25</volume>(<issue>1</issue>): <fpage>89</fpage>–<lpage>102</lpage>. <ext-link xlink:href="10.12782/specdiv.25.89" ext-link-type="doi" xlink:type="simple">https://doi.org/10.12782/specdiv.25.89</ext-link></mixed-citation></ref></ref-list></tp:taxon-treatment>
