# Supplementary material for: ﻿Descriptions of four species of Polyxenida Verhoeff, 1934 (Diplopoda, Penicillata) from China, including one new species and one new record
Source: Zookeys. 2025 Jan 6;1223:149–67. doi: 10.3897/zookeys.1223.135808 (PMC11729585; doi:10.3897/zookeys.1223.135808)
Supplement: XML Treatment for Eudigraphis sinensis [file zookeys.1223.135808-treatment3.xml]

<!DOCTYPE tp:taxon-treatment
  PUBLIC "-//TaxonX//DTD Taxonomic Treatment Publishing DTD v0 20100105//EN" "tax-treatment-NSO.dtd">
<tp:taxon-treatment xmlns:tp="http://www.plazi.org/taxpub"><tp:treatment-meta><kwd-group><label>Taxon classification</label><kwd>
                <named-content content-type="kingdom">Animalia</named-content>
              </kwd><kwd>
                <named-content content-type="order">Polyxenida</named-content>
              </kwd><kwd>
                <named-content content-type="family">Polyxenidae</named-content>
              </kwd></kwd-group><mixed-citation publication-type="journal"><person-group><name><surname>Wang</surname><given-names>Yadong</given-names></name><name><surname>Jin</surname><given-names>Ai</given-names></name><name><surname>Gao</surname><given-names>Shichen</given-names></name><name><surname>Wang</surname><given-names>Jiajia</given-names></name><name><surname>Dong</surname><given-names>Yan</given-names></name></person-group><article-title>﻿Descriptions of four species of <tp:taxon-name><tp:taxon-name-part taxon-name-part-type="order">Polyxenida</tp:taxon-name-part></tp:taxon-name> Verhoeff, 1934 (<tp:taxon-name><tp:taxon-name-part taxon-name-part-type="class">Diplopoda</tp:taxon-name-part></tp:taxon-name>, <tp:taxon-name><tp:taxon-name-part taxon-name-part-type="subclass">Penicillata</tp:taxon-name-part></tp:taxon-name>) from China, including one new species and one new record</article-title><source>Zookeys</source><day>06</day><month>01</month><year>2025</year><volume>1223</volume><fpage>149</fpage><lpage>167</lpage><pub-id pub-id-type="doi">10.3897/zookeys.1223.135808</pub-id></mixed-citation></tp:treatment-meta><tp:nomenclature><label>﻿</label><tp:taxon-name>
              <object-id xmlns:xlink="http://www.w3.org/1999/xlink" content-type="arpha" xlink:type="simple">BC1A1BB6-6BF6-54D3-9509-FAC733832D70</object-id>
              <tp:taxon-name-part taxon-name-part-type="genus" reg="Eudigraphis">Eudigraphis</tp:taxon-name-part>
              <tp:taxon-name-part taxon-name-part-type="species" reg="sinensis">sinensis</tp:taxon-name-part>
            </tp:taxon-name><tp:taxon-authority>Ishii &amp; Liang, 1990</tp:taxon-authority><xref ref-type="fig" rid="F3">Fig. 3</xref></tp:nomenclature><tp:treatment-sec sec-type="material" id="SECID0EO6AE"><title>Material examined.</title><p>China • 3♂5♀; Zhejiang, Hangzhou, West Lake; <named-content xmlns:xlink="http://www.w3.org/1999/xlink" content-type="dwc:verbatimCoordinates" xlink:type="simple"><named-content content-type="geo-json" specific-use="{&#34;type&#34;:&#34;Point&#34;,&#34;coordinates&#34;:[120.236667,30.416667]}" id="NCID0EX6AE" xlink:type="simple">30°24'60"N, 120°13'72"E</named-content></named-content>; 23 April 2024; Y. D. Wang leg.; GenBank: <ext-link xmlns:xlink="http://www.w3.org/1999/xlink" xlink:href="PQ142931" ext-link-type="gen" xlink:type="simple">PQ142931</ext-link>; CBF CZHZS1; • 4♂3♀; Jiangsu, Nanjing, Zhongshan Mountain National Park; <named-content xmlns:xlink="http://www.w3.org/1999/xlink" content-type="dwc:verbatimCoordinates" xlink:type="simple"><named-content content-type="geo-json" specific-use="{&#34;type&#34;:&#34;Point&#34;,&#34;coordinates&#34;:[119.410556,32.146389]}" id="NCID0EFAAG" xlink:type="simple">32°08'47"N, 118°84'38"E</named-content></named-content>; 12 April 2024; leg. Y. D. Wang leg.; GenBank: <ext-link xmlns:xlink="http://www.w3.org/1999/xlink" xlink:href="PQ142932" ext-link-type="gen" xlink:type="simple">PQ142932</ext-link>; CBF CZNJS1.</p></tp:treatment-sec><tp:treatment-sec sec-type="diagnosis" id="SECID0EPAAG"><title>Diagnosis.</title><p>Anterior margin of the labrum is not granulated and is equipped with 3+3 lamellar teeth on the anterior margin. Oval bases of setae on coxa, prefemur, and femur of each leg with some long spines at apex. Antennal article VI with 3 thick basiconic sensilla, 1 setiform sensillum, and 1 conical sensillum; article VII with 2 thick basiconic sensilla, 1 setiform sensillum, and 1 conical sensillum.</p></tp:treatment-sec><tp:treatment-sec sec-type="description" id="SECID0EUAAG"><title>Description.</title><p><bold>Female.</bold> With 13 pairs of legs. Measurements: Body length 2.8 mm, caudal bundle 0.45 mm.</p><p><bold><italic>Head</italic></bold> (Fig. <xref ref-type="fig" rid="F3">3A</xref>): Eyes comprising 8 ommatidia. The posterior vertex possesses one pair of tufts each arranged in two rows: each anterior row comprises 12 trichomes, while the posterior row contains 10 (Fig. <xref ref-type="fig" rid="F3">3A</xref>). The trichomes are depicted in Fig. <xref ref-type="fig" rid="F3">3J</xref>. The trichobothria are equal in size and arranged in an isosceles triangle configuration (Fig. <xref ref-type="fig" rid="F3">3A</xref>). The gnathochilarium’s lateral palps are twice the length of the medial palp. Lateral palps with 13 sensilla, medial palp with 22 sensilla (Fig. <xref ref-type="fig" rid="F3">3F</xref>). The anterior margin of the labrum is not granulated and is equipped with 3+3 lamellar teeth on the anterior margin. The clypeo-labrum with 6+6 setae (Fig. <xref ref-type="fig" rid="F3">3E</xref>).</p><fig id="F3" position="float" orientation="portrait"><object-id xmlns:xlink="http://www.w3.org/1999/xlink" content-type="doi" xlink:type="simple">10.3897/zookeys.1223.135808.figure3</object-id><object-id xmlns:xlink="http://www.w3.org/1999/xlink" content-type="arpha" xlink:type="simple">E863E0F3-C0C3-5DC7-A882-0692D687B871</object-id><label>Figure 3.</label><caption><p><italic><tp:taxon-name><tp:taxon-name-part taxon-name-part-type="genus" reg="Eudigraphis">Eudigraphis</tp:taxon-name-part><tp:taxon-name-part taxon-name-part-type="species" reg="sinensis">sinensis</tp:taxon-name-part></tp:taxon-name></italic> Ishii &amp; Liang, 1990, adult female <bold>A</bold> head <bold>B</bold> collum <bold>C</bold> and <bold>D</bold> tergites showcasing the pattern of trichome insertions <bold>C</bold> tergite II <bold>D</bold> tergite III <bold>E</bold> clypeo-labrum <bold>F</bold> gnathochilarium <bold>G</bold> antenna <bold>H</bold> sensilla on articles VII <bold>I</bold> sensilla on articles VI <bold>J</bold> anterior vertex trichome <bold>K</bold> left 13<sup>th</sup> leg <bold>L</bold> typical setae of coxa, prefemur, and femur <bold>M</bold> small setiform hair on tarsus II <bold>N</bold> telotarsus structure with processes indicated: a: anterior process, c: claw, l: lamella, p: posterior process <bold>O</bold> hooked caudal trichome <bold>P</bold> pattern of insertions of dorso-medial trichomes on telson. Scale bars: 200 μm (<bold>A, C, D</bold>); 100 μm (<bold>B, G, K, O</bold>); 50 μm (<bold>J, P</bold>); 40 μm (<bold>E</bold>); 20 μm (<bold>F</bold>); 10 μm (<bold>H, I, L, M, N</bold>).</p></caption><graphic xmlns:xlink="http://www.w3.org/1999/xlink" xlink:href="zookeys-1223-149_article-135808__-g003.jpg" position="float" orientation="portrait" xlink:type="simple" id="oo_1214523.jpg"><uri content-type="original_file" xlink:type="simple">https://binary.pensoft.net/fig/1214523</uri></graphic></fig><p><bold><italic>Antennae</italic></bold>: Long antennae with proportions of antennal articles as depicted in Fig. <xref ref-type="fig" rid="F3">3G</xref>. Antennal article VIII with 4 sensory cones, antennal article VI with 3 thick basiconic sensilla (<italic>a</italic>, <italic>i</italic>, and <italic>p</italic>), 1 setiform sensillum (<italic>s</italic>) situated between <italic>a</italic> and <italic>i</italic>, and 1 conical sensillum (<italic>c</italic>) behind <italic>p</italic> (Fig. <xref ref-type="fig" rid="F3">3I</xref>); article VII with 2 thick basiconic sensilla of <italic>a</italic> and <italic>p</italic>, 1 setiform sensillum (<italic>s</italic>) located between <italic>a</italic> and <italic>p</italic>, and 1 conical sensillum (<italic>c</italic>) behind <italic>p</italic> (Fig. <xref ref-type="fig" rid="F3">3H</xref>).</p><p><bold><italic>Trunk</italic></bold>: Collum with one pair of tufts, each consisting of 35 trichomes, lateral protuberance of collum with 6 trichomes in a row (Fig. <xref ref-type="fig" rid="F3">3B</xref>). Tergites II, with one pair of tufts each consisting of 45 trichomes (Fig. <xref ref-type="fig" rid="F3">3C</xref>) connected by a continuous posterior row of trichomes. Tergites III, with one pair of tufts each composed of 40 trichomes (Fig. <xref ref-type="fig" rid="F3">3D</xref>) and connected by a continuous posterior row of trichomes. Tergites II–X exhibit a consistent pattern of trichome insertions.</p><p><bold><italic>Legs</italic></bold> (Fig. <xref ref-type="fig" rid="F3">3K</xref>): Trochanter, post-femur, tibia, and tarsus I lack setae. Prefemur and femur each with 1 seta, coxa I with 1 seta, coxa II with 2 or 3 setae, coxae III–XII with 3 setae, coxa XIII with 1 seta (Fig. <xref ref-type="fig" rid="F3">3L</xref>), oval bases of setae on coxa, prefemur, and femur of each leg with some long spines at apex. Small setiform hair on tarsus II shorter than telotarsus (Fig. <xref ref-type="fig" rid="F3">3M</xref>). Telotarsus is composed of an anterior process, with an enlarged base, almost as long as the claw. Lamella process and a posterior process are present (Fig. <xref ref-type="fig" rid="F3">3N</xref>).</p><p><bold><italic>Telson</italic></bold>: Dorso-medial trichomes on each side consist of 10 sockets of trichome <italic>a</italic><sup>1–10</sup>, a single trichome <italic>b</italic>, and three large protruding base sockets of trichome <italic>c</italic><sup>1–3</sup> (Fig. <xref ref-type="fig" rid="F3">3P</xref>). Two bundles of caudal trichomes are located beneath with a very narrow gap. The telson trichomes are of two types: those with hooks and those without hooks. The hooked trichomes of the caudal bundles most commonly possess 1–5 hooks (Fig. <xref ref-type="fig" rid="F3">3O</xref>).</p><p><bold>Male.</bold> With 13 pairs of legs. Measurements: Body length 2.5 mm, caudal bundle 0.4 mm. Lateral palps with 13 sensilla, medial palp with 21 sensilla. The anterior margin of the labrum is not granulated and is armed with 3+3 lamellar teeth on the anterior margin. Clypeo-labrum with 6+6 setae. Collum each with one pair of tufts consisting of 32 trichomes; tergites II and III with one pair of tufts comprised of 42 or 39 trichomes. Coxa I with 1 seta, coxa II with 2 or 3 setae, coxae III–X with 3 setae, coxae XI–XII with 2 setae, coxa XIII with 1 seta.</p></tp:treatment-sec><tp:treatment-sec sec-type="distribution" id="SECID0E2HAG"><title>Distribution.</title><p>China (Zhejiang, Jiangsu).</p></tp:treatment-sec><tp:treatment-sec sec-type="remarks" id="SECID0EAIAG"><title>Remarks.</title><p>This species closely resembles <italic><tp:taxon-name><tp:taxon-name-part taxon-name-part-type="genus" reg="Eudigraphis">Eudigraphis</tp:taxon-name-part><tp:taxon-name-part taxon-name-part-type="species" reg="kinutensis">kinutensis</tp:taxon-name-part></tp:taxon-name></italic> Haga, 1950, but can be easily distinguished from the latter by the presence of 3+3 lamellar teeth on the anterior margin of the labrum (2+2 in <italic><tp:taxon-name><tp:taxon-name-part taxon-name-part-type="genus" reg="Eudigraphis">E.</tp:taxon-name-part><tp:taxon-name-part taxon-name-part-type="species" reg="kinutensis">kinutensis</tp:taxon-name-part></tp:taxon-name></italic>).</p></tp:treatment-sec></tp:taxon-treatment>
