# Supplementary material for: ﻿Descriptions of four species of Polyxenida Verhoeff, 1934 (Diplopoda, Penicillata) from China, including one new species and one new record
Source: Zookeys. 2025 Jan 6;1223:149–67. doi: 10.3897/zookeys.1223.135808 (PMC11729585; doi:10.3897/zookeys.1223.135808)
Supplement: XML Treatment for Polyxenus [file zookeys.1223.135808-treatment4.xml]

<!DOCTYPE tp:taxon-treatment
  PUBLIC "-//TaxonX//DTD Taxonomic Treatment Publishing DTD v0 20100105//EN" "tax-treatment-NSO.dtd">
<tp:taxon-treatment xmlns:tp="http://www.plazi.org/taxpub"><tp:treatment-meta><kwd-group><label>Taxon classification</label><kwd>
                <named-content content-type="kingdom">Animalia</named-content>
              </kwd><kwd>
                <named-content content-type="order">Polyxenida</named-content>
              </kwd><kwd>
                <named-content content-type="family">Polyxenidae</named-content>
              </kwd></kwd-group><mixed-citation publication-type="journal"><person-group><name><surname>Wang</surname><given-names>Yadong</given-names></name><name><surname>Jin</surname><given-names>Ai</given-names></name><name><surname>Gao</surname><given-names>Shichen</given-names></name><name><surname>Wang</surname><given-names>Jiajia</given-names></name><name><surname>Dong</surname><given-names>Yan</given-names></name></person-group><article-title>﻿Descriptions of four species of <tp:taxon-name><tp:taxon-name-part taxon-name-part-type="order">Polyxenida</tp:taxon-name-part></tp:taxon-name> Verhoeff, 1934 (<tp:taxon-name><tp:taxon-name-part taxon-name-part-type="class">Diplopoda</tp:taxon-name-part></tp:taxon-name>, <tp:taxon-name><tp:taxon-name-part taxon-name-part-type="subclass">Penicillata</tp:taxon-name-part></tp:taxon-name>) from China, including one new species and one new record</article-title><source>Zookeys</source><day>06</day><month>01</month><year>2025</year><volume>1223</volume><fpage>149</fpage><lpage>167</lpage><pub-id pub-id-type="doi">10.3897/zookeys.1223.135808</pub-id></mixed-citation></tp:treatment-meta><tp:nomenclature><label>﻿Genus</label><tp:taxon-name>
              <object-id xmlns:xlink="http://www.w3.org/1999/xlink" content-type="arpha" xlink:type="simple">DEF6B9EE-604D-5383-A53B-F775B81F3B7C</object-id>
              <tp:taxon-name-part taxon-name-part-type="genus" reg="Polyxenus">Polyxenus</tp:taxon-name-part>
            </tp:taxon-name><tp:taxon-authority>Latreille, 1802</tp:taxon-authority></tp:nomenclature><tp:treatment-sec sec-type="type species" id="SECID0EGKAG"><title>Type species.</title><p><italic><tp:taxon-name><tp:taxon-name-part taxon-name-part-type="genus" reg="Polyxenus">Polyxenus</tp:taxon-name-part><tp:taxon-name-part taxon-name-part-type="species" reg="lagurus">lagurus</tp:taxon-name-part></tp:taxon-name></italic> Linnaeus, 1758.</p></tp:treatment-sec><tp:treatment-sec sec-type="Genus diagnosis" id="SECID0EXKAG"><title>Genus diagnosis.</title><p>Adults with 13 pairs of legs, ommatidia are typically present, although they may be absent in certain species. A fan of barbate trichomes is situated dorso-medially, anterior to the penicil. The two bundles of trichomes that form the caudal penicil are widely separated. <italic><tp:taxon-name><tp:taxon-name-part taxon-name-part-type="genus" reg="Polyxenus">Polyxenus</tp:taxon-name-part></tp:taxon-name></italic> can be recognized by the presence of two rows of trichomes on each tergite.</p></tp:treatment-sec><tp:treatment-sec sec-type="Included species" id="SECID0EELAG"><title>Included species.</title><p><italic><tp:taxon-name><tp:taxon-name-part taxon-name-part-type="genus" reg="Polyxenus">Polyxenus</tp:taxon-name-part><tp:taxon-name-part taxon-name-part-type="species" reg="albus">albus</tp:taxon-name-part></tp:taxon-name></italic> Pocock, 1894, <italic><tp:taxon-name><tp:taxon-name-part taxon-name-part-type="genus" reg="Polyxenus">P.</tp:taxon-name-part><tp:taxon-name-part taxon-name-part-type="species" reg="anacapensis">anacapensis</tp:taxon-name-part></tp:taxon-name></italic> Pierce, 1940, <italic><tp:taxon-name><tp:taxon-name-part taxon-name-part-type="genus" reg="Polyxenus">P.</tp:taxon-name-part><tp:taxon-name-part taxon-name-part-type="species" reg="anophthalius">anophthalius</tp:taxon-name-part></tp:taxon-name></italic> Ishii &amp; Yin, 2000, <italic><tp:taxon-name><tp:taxon-name-part taxon-name-part-type="genus" reg="Polyxenus">P.</tp:taxon-name-part><tp:taxon-name-part taxon-name-part-type="species" reg="caudatus">caudatus</tp:taxon-name-part></tp:taxon-name></italic> Menge, 1854, <italic><tp:taxon-name><tp:taxon-name-part taxon-name-part-type="genus" reg="Polyxenus">P.</tp:taxon-name-part><tp:taxon-name-part taxon-name-part-type="species" reg="chalcidicus">chalcidicus</tp:taxon-name-part></tp:taxon-name></italic> Condé &amp; Nguyen Duy-Jacquemin, 1971, <italic><tp:taxon-name><tp:taxon-name-part taxon-name-part-type="genus" reg="Polyxenus">P.</tp:taxon-name-part><tp:taxon-name-part taxon-name-part-type="species" reg="chilensis">chilensis</tp:taxon-name-part></tp:taxon-name></italic> Silvestri, 1903, <italic><tp:taxon-name><tp:taxon-name-part taxon-name-part-type="genus" reg="Polyxenus">P.</tp:taxon-name-part><tp:taxon-name-part taxon-name-part-type="species" reg="colurus">colurus</tp:taxon-name-part></tp:taxon-name></italic> Menge, 1854, <italic><tp:taxon-name><tp:taxon-name-part taxon-name-part-type="genus" reg="Polyxenus">P.</tp:taxon-name-part><tp:taxon-name-part taxon-name-part-type="species" reg="conformis">conformis</tp:taxon-name-part></tp:taxon-name></italic> Koch &amp; Berendt, 1854, <italic><tp:taxon-name><tp:taxon-name-part taxon-name-part-type="genus" reg="Polyxenus">P.</tp:taxon-name-part><tp:taxon-name-part taxon-name-part-type="species" reg="fasciculatus">fasciculatus</tp:taxon-name-part></tp:taxon-name></italic> Say, 1821, <italic><tp:taxon-name><tp:taxon-name-part taxon-name-part-type="genus" reg="Polyxenus">P.</tp:taxon-name-part><tp:taxon-name-part taxon-name-part-type="species" reg="hangzhoensis">hangzhoensis</tp:taxon-name-part></tp:taxon-name></italic> Ishii &amp; Liang, 1990, <italic><tp:taxon-name><tp:taxon-name-part taxon-name-part-type="genus" reg="Polyxenus">P.</tp:taxon-name-part><tp:taxon-name-part taxon-name-part-type="species" reg="hawaiiensis">hawaiiensis</tp:taxon-name-part></tp:taxon-name></italic> Silvestri, 1904, <italic><tp:taxon-name><tp:taxon-name-part taxon-name-part-type="genus" reg="Polyxenus">P.</tp:taxon-name-part><tp:taxon-name-part taxon-name-part-type="species" reg="koreanus">koreanus</tp:taxon-name-part></tp:taxon-name></italic> Ishii &amp; Choi, 1988, <italic><tp:taxon-name><tp:taxon-name-part taxon-name-part-type="genus" reg="Polyxenus">P.</tp:taxon-name-part><tp:taxon-name-part taxon-name-part-type="species" reg="lagurus">lagurus</tp:taxon-name-part></tp:taxon-name></italic> (Linnaeus, 1758), <italic><tp:taxon-name><tp:taxon-name-part taxon-name-part-type="genus" reg="Polyxenus">P.</tp:taxon-name-part><tp:taxon-name-part taxon-name-part-type="species" reg="lapidicola">lapidicola</tp:taxon-name-part></tp:taxon-name></italic> Silvestri, 1903, <italic><tp:taxon-name><tp:taxon-name-part taxon-name-part-type="genus" reg="Polyxenus">P.</tp:taxon-name-part><tp:taxon-name-part taxon-name-part-type="species" reg="lankaranensis">lankaranensis</tp:taxon-name-part></tp:taxon-name></italic> Short, 2020, <italic><tp:taxon-name><tp:taxon-name-part taxon-name-part-type="genus" reg="Polyxenus">P.</tp:taxon-name-part><tp:taxon-name-part taxon-name-part-type="species" reg="lepagei">lepagei</tp:taxon-name-part></tp:taxon-name></italic> Mello-Leitão, 1925, <italic><tp:taxon-name><tp:taxon-name-part taxon-name-part-type="genus" reg="Polyxenus">P.</tp:taxon-name-part><tp:taxon-name-part taxon-name-part-type="species" reg="lophurus">lophurus</tp:taxon-name-part></tp:taxon-name></italic> Menge, 1854, <italic><tp:taxon-name><tp:taxon-name-part taxon-name-part-type="genus" reg="Polyxenus">P.</tp:taxon-name-part><tp:taxon-name-part taxon-name-part-type="species" reg="macedonicus">macedonicus</tp:taxon-name-part></tp:taxon-name></italic> Verhoeff, 1952, <italic><tp:taxon-name><tp:taxon-name-part taxon-name-part-type="genus" reg="Polyxenus">P.</tp:taxon-name-part><tp:taxon-name-part taxon-name-part-type="species" reg="miocenica">miocenica</tp:taxon-name-part></tp:taxon-name></italic> Srivastava, 2006, <italic><tp:taxon-name><tp:taxon-name-part taxon-name-part-type="genus" reg="Polyxenus">P.</tp:taxon-name-part><tp:taxon-name-part taxon-name-part-type="species" reg="oromii">oromii</tp:taxon-name-part></tp:taxon-name></italic> Nguyen Duy-Jacquemin, 1996, <italic><tp:taxon-name><tp:taxon-name-part taxon-name-part-type="genus" reg="Polyxenus">P.</tp:taxon-name-part><tp:taxon-name-part taxon-name-part-type="species" reg="ovalis">ovalis</tp:taxon-name-part></tp:taxon-name></italic> Koch &amp; Berendt, 1854, <italic><tp:taxon-name><tp:taxon-name-part taxon-name-part-type="genus" reg="Polyxenus">P.</tp:taxon-name-part><tp:taxon-name-part taxon-name-part-type="species" reg="paraguayensis">paraguayensis</tp:taxon-name-part></tp:taxon-name></italic> Silvestri, 1903, <italic><tp:taxon-name><tp:taxon-name-part taxon-name-part-type="genus" reg="Polyxenus">P.</tp:taxon-name-part><tp:taxon-name-part taxon-name-part-type="species" reg="platensis">platensis</tp:taxon-name-part></tp:taxon-name></italic> Silvestri, 1903, <italic><tp:taxon-name><tp:taxon-name-part taxon-name-part-type="genus" reg="Polyxenus">P.</tp:taxon-name-part><tp:taxon-name-part taxon-name-part-type="species" reg="pugetensis">pugetensis</tp:taxon-name-part></tp:taxon-name></italic> Kincaid, 1898, <italic><tp:taxon-name><tp:taxon-name-part taxon-name-part-type="genus" reg="Polyxenus">P.</tp:taxon-name-part><tp:taxon-name-part taxon-name-part-type="species" reg="rossi">rossi</tp:taxon-name-part></tp:taxon-name></italic> Chamberlin, 1957, <italic><tp:taxon-name><tp:taxon-name-part taxon-name-part-type="genus" reg="Polyxenus">P.</tp:taxon-name-part><tp:taxon-name-part taxon-name-part-type="species" reg="senex">senex</tp:taxon-name-part></tp:taxon-name></italic> Mello-Leitão, 1925, <italic><tp:taxon-name><tp:taxon-name-part taxon-name-part-type="genus" reg="Polyxenus">P.</tp:taxon-name-part><tp:taxon-name-part taxon-name-part-type="species" reg="shinoharai">shinoharai</tp:taxon-name-part></tp:taxon-name></italic> Ishii, 1983, <italic><tp:taxon-name><tp:taxon-name-part taxon-name-part-type="genus" reg="Polyxenus">P.</tp:taxon-name-part><tp:taxon-name-part taxon-name-part-type="species" reg="superbus">superbus</tp:taxon-name-part></tp:taxon-name></italic> Silvestri, 1903, <italic><tp:taxon-name><tp:taxon-name-part taxon-name-part-type="genus" reg="Polyxenus">P.</tp:taxon-name-part><tp:taxon-name-part taxon-name-part-type="species" reg="triocellatus">triocellatus</tp:taxon-name-part></tp:taxon-name></italic> Ishii &amp; Yin, 2000, <italic><tp:taxon-name><tp:taxon-name-part taxon-name-part-type="genus" reg="Polyxenus">P.</tp:taxon-name-part><tp:taxon-name-part taxon-name-part-type="species" reg="tuberculatus">tuberculatus</tp:taxon-name-part></tp:taxon-name></italic> Pierce, 1940.</p></tp:treatment-sec></tp:taxon-treatment>
