# Supplementary material for: ﻿Descriptions of four species of Polyxenida Verhoeff, 1934 (Diplopoda, Penicillata) from China, including one new species and one new record
Source: Zookeys. 2025 Jan 6;1223:149–67. doi: 10.3897/zookeys.1223.135808 (PMC11729585; doi:10.3897/zookeys.1223.135808)
Supplement: XML Treatment for Polyxenus hangzhoensis [file zookeys.1223.135808-treatment5.xml]

<!DOCTYPE tp:taxon-treatment
  PUBLIC "-//TaxonX//DTD Taxonomic Treatment Publishing DTD v0 20100105//EN" "tax-treatment-NSO.dtd">
<tp:taxon-treatment xmlns:tp="http://www.plazi.org/taxpub"><tp:treatment-meta><kwd-group><label>Taxon classification</label><kwd>
                <named-content content-type="kingdom">Animalia</named-content>
              </kwd><kwd>
                <named-content content-type="order">Polyxenida</named-content>
              </kwd><kwd>
                <named-content content-type="family">Polyxenidae</named-content>
              </kwd></kwd-group><mixed-citation publication-type="journal"><person-group><name><surname>Wang</surname><given-names>Yadong</given-names></name><name><surname>Jin</surname><given-names>Ai</given-names></name><name><surname>Gao</surname><given-names>Shichen</given-names></name><name><surname>Wang</surname><given-names>Jiajia</given-names></name><name><surname>Dong</surname><given-names>Yan</given-names></name></person-group><article-title>﻿Descriptions of four species of <tp:taxon-name><tp:taxon-name-part taxon-name-part-type="order">Polyxenida</tp:taxon-name-part></tp:taxon-name> Verhoeff, 1934 (<tp:taxon-name><tp:taxon-name-part taxon-name-part-type="class">Diplopoda</tp:taxon-name-part></tp:taxon-name>, <tp:taxon-name><tp:taxon-name-part taxon-name-part-type="subclass">Penicillata</tp:taxon-name-part></tp:taxon-name>) from China, including one new species and one new record</article-title><source>Zookeys</source><day>06</day><month>01</month><year>2025</year><volume>1223</volume><fpage>149</fpage><lpage>167</lpage><pub-id pub-id-type="doi">10.3897/zookeys.1223.135808</pub-id></mixed-citation></tp:treatment-meta><tp:nomenclature><label>﻿</label><tp:taxon-name>
              <object-id xmlns:xlink="http://www.w3.org/1999/xlink" content-type="arpha" xlink:type="simple">E5A4E1BC-7035-53B2-9916-C0DEE0B2F0B2</object-id>
              <tp:taxon-name-part taxon-name-part-type="genus" reg="Polyxenus">Polyxenus</tp:taxon-name-part>
              <tp:taxon-name-part taxon-name-part-type="species" reg="hangzhoensis">hangzhoensis</tp:taxon-name-part>
            </tp:taxon-name><tp:taxon-authority>Ishii &amp; Liang, 1990</tp:taxon-authority><xref ref-type="fig" rid="F4">Fig. 4</xref></tp:nomenclature><tp:treatment-sec sec-type="material" id="SECID0E4WAG"><title>Material examined.</title><p>China • 3♂4♀; Anhui, Chuzhou, Langya Mountain; <named-content xmlns:xlink="http://www.w3.org/1999/xlink" content-type="dwc:verbatimCoordinates" xlink:type="simple"><named-content content-type="geo-json" specific-use="{&#34;type&#34;:&#34;Point&#34;,&#34;coordinates&#34;:[118.500278,32.468611]}" id="NCID0EGXAG" xlink:type="simple">32°27'67"N, 118°30'01"E</named-content></named-content>; 12 Mar. 2024; Y. D. Wang leg.; GenBank: <ext-link xmlns:xlink="http://www.w3.org/1999/xlink" xlink:href="PQ142930" ext-link-type="gen" xlink:type="simple">PQ142930</ext-link>; CBF CZCZS1.</p></tp:treatment-sec><tp:treatment-sec sec-type="diagnosis" id="SECID0EQXAG"><title>Diagnosis.</title><p>Five ommatidia in each eye. Number of trichomes: posterior vertex, 47–48; collum, 54–55; collum’s lateral protuberance, 4–5; tergite II, 56–62; tergite III, 60–64. Four dorso-medial trichomes on the head, posterior vertex comprising 2 complete rows of trichomes with no medial gap. Antennal article VI with 2 thick basiconic sensilla, 1 setiform sensillum, and 6 thin basiconic sensilla. Antennal article VII with 2 thick basiconic sensilla, 1 setiform sensillum, 4 thin basiconic sensilla, and 1 conical sensillum.</p></tp:treatment-sec><tp:treatment-sec sec-type="description" id="SECID0EVXAG"><title>Description.</title><p><bold>Female.</bold> With 13 pairs of legs. Measurements: Body length 2.08 mm, caudal bundle 0.25 mm.</p><p><bold><italic>Head</italic></bold> (Fig. <xref ref-type="fig" rid="F4">4A</xref>): Eye consisting of 5 ommatidia. Trichomes on the posterior vertex are arranged in 2 rows with no medial gap: the anterior row consists of 26 trichomes, and the posterior row comprises 20 trichomes. Additionally, 4 trichomes are arranged transversely in a dorso-medial position (Fig. <xref ref-type="fig" rid="F4">4A</xref>). The head features two types of trichomes (Fig. <xref ref-type="fig" rid="F4">4J</xref>). Three trichobothria are positioned in an equilateral triangle, with the trichobothrium furthest from the ommatidia being slightly smaller than the other two (Fig. <xref ref-type="fig" rid="F4">4A</xref>). The gnathochilarium possesses lateral palps that are 2.2 times the length of the medial palp. Lateral palps with 9 sensilla, medial palp with 17 sensilla (Fig. <xref ref-type="fig" rid="F4">4F</xref>). The anterior margin of the labrum is granulated and armed with 5+5 lamellar teeth. The clypeo-labrum is equipped with 8 setae (Fig. <xref ref-type="fig" rid="F4">4E</xref>).</p><fig id="F4" position="float" orientation="portrait"><object-id xmlns:xlink="http://www.w3.org/1999/xlink" content-type="doi" xlink:type="simple">10.3897/zookeys.1223.135808.figure4</object-id><object-id xmlns:xlink="http://www.w3.org/1999/xlink" content-type="arpha" xlink:type="simple">219B3068-6057-5AEB-B9E0-865271EC22A4</object-id><label>Figure 4.</label><caption><p><italic><tp:taxon-name><tp:taxon-name-part taxon-name-part-type="genus" reg="Polyxenus">Polyxenus</tp:taxon-name-part><tp:taxon-name-part taxon-name-part-type="species" reg="hangzhoensis">hangzhoensis</tp:taxon-name-part></tp:taxon-name></italic> Ishii &amp; Liang, 1990 adult female <bold>A</bold> head <bold>B</bold> collum <bold>C</bold> and <bold>D</bold> tergites showcasing the pattern of trichome insertions <bold>C</bold> tergite II <bold>D</bold> tergite III <bold>E</bold> clypeo-labrum <bold>F</bold> gnathochilarium <bold>G</bold> antenna <bold>H</bold> sensilla on articles VII <bold>I</bold> sensilla on articles VI <bold>J</bold> anterior vertex trichome <bold>K</bold> left 13<sup>th</sup> leg <bold>L</bold> spine on tarsus II <bold>M</bold> typical setae of prefemur and femur <bold>N</bold> seta on tibia <bold>O</bold> telotarsus structure with processes indicated: a: anterior process, c: claw, l: lamella, p: posterior process <bold>P</bold> hooked caudal trichome <bold>Q</bold> pattern of insertions of dorso-medial trichomes on telson. Scale bars: 200 μm (<bold>A, C, D</bold>); 100 μm (<bold>B, G</bold>); 50 μm (<bold>J, K, P</bold>); 40 μm (<bold>E</bold>); 20 μm (<bold>F, Q</bold>); 10 μm (<bold>H, I, M, O</bold>); 5 μm (<bold>L, N</bold>).</p></caption><graphic xmlns:xlink="http://www.w3.org/1999/xlink" xlink:href="zookeys-1223-149_article-135808__-g004.jpg" position="float" orientation="portrait" xlink:type="simple" id="oo_1214524.jpg"><uri content-type="original_file" xlink:type="simple">https://binary.pensoft.net/fig/1214524</uri></graphic></fig><p><bold><italic>Antennae</italic></bold>: Long antennae with proportions of antennal articles as depicted in Fig. <xref ref-type="fig" rid="F4">4G</xref>. Antennal article VIII with 4 sensory cones, antennal article VI with 2 thick basiconic sensilla (anterior, <italic>a</italic>, and posterior, <italic>p</italic>); 1 setiform sensillum (<italic>s</italic>) between <italic>a</italic> and <italic>p</italic>, 6 thin basiconic sensilla behind <italic>p</italic> (Fig. <xref ref-type="fig" rid="F4">4I</xref>). Antennal article VII with 2 thick basiconic sensilla (<italic>a</italic> and <italic>p</italic>), 1 setiform sensillum (<italic>s</italic>) between <italic>a</italic> and <italic>p</italic>, 4 thin basiconic sensilla in front of <italic>p</italic>, and 1 conical sensillum (<italic>c</italic>) behind <italic>a</italic> (Fig. <xref ref-type="fig" rid="F4">4H</xref>).</p><p><bold><italic>Trunk</italic></bold>: Tergal trichomes, including those on the collum, are arranged in a circular pattern. Collum with 54 trichomes, lateral protuberance of collum with 5 trichomes in a row (Fig. <xref ref-type="fig" rid="F4">4B</xref>). Tergite II with 56 trichomes (Fig. <xref ref-type="fig" rid="F4">4C</xref>). Tergite III with 60 trichomes (Fig. <xref ref-type="fig" rid="F4">4D</xref>). Tergites II–X have the same pattern of trichome insertions.</p><p><bold><italic>Legs</italic></bold> (Fig. <xref ref-type="fig" rid="F4">4K</xref>): Coxa I with no seta, coxa II with 2 setae, coxae III–XIII with no seta, prefemur and femur with one seta (Fig. <xref ref-type="fig" rid="F4">4M</xref>), trochanter, post-femur, and tarsus I with no seta. The spine on tarsus II is far shorter than the setae on the prefemur and femur (Fig. <xref ref-type="fig" rid="F4">4L</xref>). There is a very small seta on the tibia (Fig. <xref ref-type="fig" rid="F4">4N</xref>). The telotarsus consists of an anterior process with an enlarged base, nearly equaling the length of the claw. Both a lamella process and a small posterior process are present (Fig. <xref ref-type="fig" rid="F4">4O</xref>).</p><p><bold><italic>Telson</italic></bold>: The telson possesses 54 (27+27) dorso-medial trichomes in the caudal penicil (Fig. <xref ref-type="fig" rid="F4">4Q</xref>), arranged in two bundles separated by a gap. The caudal bundles consist of two types of trichomes, with the hooked trichomes having an apical lobed hook typical of <italic><tp:taxon-name><tp:taxon-name-part taxon-name-part-type="genus" reg="Polyxenus">Polyxenus</tp:taxon-name-part></tp:taxon-name></italic> (Fig. <xref ref-type="fig" rid="F4">4P</xref>).</p><p><bold>Male.</bold> With 13 pairs of legs. Measurements: body length 1.9 mm, caudal bundle 0.22 mm. Posterior vertex with 48 trichomes, Collum with 55 trichomes, and tergites II and III with 62 and 64 trichomes. Coxa I with 1 seta, coxa II with 2 setae, coxae III–XIII with no seta. The caudal penicil comprises 48 (24+24) dorso-medial trichomes.</p></tp:treatment-sec><tp:treatment-sec sec-type="distribution" id="SECID0EB6AG"><title>Distribution.</title><p>China (Zhejiang, Anhui).</p></tp:treatment-sec><tp:treatment-sec sec-type="remarks" id="SECID0EG6AG"><title>Remarks.</title><p>This species closely resembles <italic><tp:taxon-name><tp:taxon-name-part taxon-name-part-type="genus" reg="Polyxenus">Polyxenus</tp:taxon-name-part><tp:taxon-name-part taxon-name-part-type="species" reg="shinoharai">shinoharai</tp:taxon-name-part></tp:taxon-name></italic> Ishii, 1983 but differs in the number of trichomes present: the posterior vertex has 47 or 48 (40 or 41 in <italic><tp:taxon-name><tp:taxon-name-part taxon-name-part-type="genus" reg="Polyxenus">P.</tp:taxon-name-part><tp:taxon-name-part taxon-name-part-type="species" reg="shinoharai">shinoharai</tp:taxon-name-part></tp:taxon-name></italic>), the collum with 54 or 55 (41 or 42), the lateral protuberance of the collum bears 4 or 5 (3), tergite II exhibits 56–62 (41 or 43), and tergite III displays 60–64 (42 or 46), antennal article VI with 6 thin basiconic sensilla (7 in <italic><tp:taxon-name><tp:taxon-name-part taxon-name-part-type="genus" reg="Polyxenus">P.</tp:taxon-name-part><tp:taxon-name-part taxon-name-part-type="species" reg="shinoharai">shinoharai</tp:taxon-name-part></tp:taxon-name></italic>).</p></tp:treatment-sec></tp:taxon-treatment>
