# Supplementary material for: ﻿Descriptions of four species of Polyxenida Verhoeff, 1934 (Diplopoda, Penicillata) from China, including one new species and one new record
Source: Zookeys. 2025 Jan 6;1223:149–67. doi: 10.3897/zookeys.1223.135808 (PMC11729585; doi:10.3897/zookeys.1223.135808)
Supplement: XML Treatment for Lophoturus [file zookeys.1223.135808-treatment6.xml]

<!DOCTYPE tp:taxon-treatment
  PUBLIC "-//TaxonX//DTD Taxonomic Treatment Publishing DTD v0 20100105//EN" "tax-treatment-NSO.dtd">
<tp:taxon-treatment xmlns:tp="http://www.plazi.org/taxpub"><tp:treatment-meta><kwd-group><label>Taxon classification</label><kwd>
                <named-content content-type="kingdom">Animalia</named-content>
              </kwd><kwd>
                <named-content content-type="order">Polyxenida</named-content>
              </kwd><kwd>
                <named-content content-type="family">Polyxenidae</named-content>
              </kwd></kwd-group><mixed-citation publication-type="journal"><person-group><name><surname>Wang</surname><given-names>Yadong</given-names></name><name><surname>Jin</surname><given-names>Ai</given-names></name><name><surname>Gao</surname><given-names>Shichen</given-names></name><name><surname>Wang</surname><given-names>Jiajia</given-names></name><name><surname>Dong</surname><given-names>Yan</given-names></name></person-group><article-title>﻿Descriptions of four species of <tp:taxon-name><tp:taxon-name-part taxon-name-part-type="order">Polyxenida</tp:taxon-name-part></tp:taxon-name> Verhoeff, 1934 (<tp:taxon-name><tp:taxon-name-part taxon-name-part-type="class">Diplopoda</tp:taxon-name-part></tp:taxon-name>, <tp:taxon-name><tp:taxon-name-part taxon-name-part-type="subclass">Penicillata</tp:taxon-name-part></tp:taxon-name>) from China, including one new species and one new record</article-title><source>Zookeys</source><day>06</day><month>01</month><year>2025</year><volume>1223</volume><fpage>149</fpage><lpage>167</lpage><pub-id pub-id-type="doi">10.3897/zookeys.1223.135808</pub-id></mixed-citation></tp:treatment-meta><tp:nomenclature><label>﻿Genus</label><tp:taxon-name>
              <object-id xmlns:xlink="http://www.w3.org/1999/xlink" content-type="arpha" xlink:type="simple">048E04C1-93B3-57A2-A3F5-1D94CFF4DD5A</object-id>
              <tp:taxon-name-part taxon-name-part-type="genus" reg="Lophoturus">Lophoturus</tp:taxon-name-part>
            </tp:taxon-name><tp:taxon-authority>Brolemann, 1931</tp:taxon-authority></tp:nomenclature><tp:treatment-sec sec-type="type species" id="SECID0EXBBG"><title>Type species.</title><p><italic><tp:taxon-name><tp:taxon-name-part taxon-name-part-type="genus" reg="Lophoturus">Lophoturus</tp:taxon-name-part><tp:taxon-name-part taxon-name-part-type="species" reg="obscurus">obscurus</tp:taxon-name-part></tp:taxon-name></italic> Brolemann, 1931.</p></tp:treatment-sec><tp:treatment-sec sec-type="Genus diagnosis" id="SECID0EICBG"><title>Genus diagnosis.</title><p>Ommatidia absent. Antennal segment VIII is equal to segment VII. It is characterized by 0 to 4 pairs of linguiform processes on each side of median cleft of labrum and antennal article VI with 3 thick sensilla (<xref ref-type="bibr" rid="B15">Ishii et al. 1999</xref>).</p></tp:treatment-sec><tp:treatment-sec sec-type="Included species" id="SECID0ESCBG"><title>Included species.</title><p><italic><tp:taxon-name><tp:taxon-name-part taxon-name-part-type="genus" reg="Lophoturus">Lophoturus</tp:taxon-name-part><tp:taxon-name-part taxon-name-part-type="species" reg="adisi">adisi</tp:taxon-name-part></tp:taxon-name></italic> Ishii, Nguyen Duy-Jacquemin &amp; Condé, 1999, <italic><tp:taxon-name><tp:taxon-name-part taxon-name-part-type="genus" reg="Lophoturus">L.</tp:taxon-name-part><tp:taxon-name-part taxon-name-part-type="species" reg="aequatus">aequatus</tp:taxon-name-part></tp:taxon-name></italic> (Loomis, 1936), <italic><tp:taxon-name><tp:taxon-name-part taxon-name-part-type="genus" reg="Lophoturus">L.</tp:taxon-name-part><tp:taxon-name-part taxon-name-part-type="species" reg="anisorhabdus">anisorhabdus</tp:taxon-name-part></tp:taxon-name></italic> (Condé &amp; Terver, 1964), <italic><tp:taxon-name><tp:taxon-name-part taxon-name-part-type="genus" reg="Lophoturus">L.</tp:taxon-name-part><tp:taxon-name-part taxon-name-part-type="species" reg="boondallus">boondallus</tp:taxon-name-part></tp:taxon-name></italic> Huynh &amp; Veenstra, 2018, <italic><tp:taxon-name><tp:taxon-name-part taxon-name-part-type="genus" reg="Lophoturus">L.</tp:taxon-name-part><tp:taxon-name-part taxon-name-part-type="species" reg="crassipes">crassipes</tp:taxon-name-part></tp:taxon-name></italic> Condé &amp; Terver, 1979, <italic><tp:taxon-name><tp:taxon-name-part taxon-name-part-type="genus" reg="Lophoturus">L.</tp:taxon-name-part><tp:taxon-name-part taxon-name-part-type="species" reg="danhomenou">danhomenou</tp:taxon-name-part></tp:taxon-name></italic> (Brolemann, 1926), <italic><tp:taxon-name><tp:taxon-name-part taxon-name-part-type="genus" reg="Lophoturus">L.</tp:taxon-name-part><tp:taxon-name-part taxon-name-part-type="species" reg="difficilis">difficilis</tp:taxon-name-part></tp:taxon-name></italic> (Condé &amp; Jacquemin, 1963), <italic><tp:taxon-name><tp:taxon-name-part taxon-name-part-type="genus" reg="Lophoturus">L.</tp:taxon-name-part><tp:taxon-name-part taxon-name-part-type="species" reg="drifti">drifti</tp:taxon-name-part></tp:taxon-name></italic> (Condé &amp; Terver, 1964), <italic><tp:taxon-name><tp:taxon-name-part taxon-name-part-type="genus" reg="Lophoturus">L.</tp:taxon-name-part><tp:taxon-name-part taxon-name-part-type="species" reg="fluctuans">fluctuans</tp:taxon-name-part></tp:taxon-name></italic> (Condé &amp; Terver, 1964), <italic><tp:taxon-name><tp:taxon-name-part taxon-name-part-type="genus" reg="Lophoturus">L.</tp:taxon-name-part><tp:taxon-name-part taxon-name-part-type="species" reg="guineensis">guineensis</tp:taxon-name-part></tp:taxon-name></italic> (Silvestri, 1948), <italic><tp:taxon-name><tp:taxon-name-part taxon-name-part-type="genus" reg="Lophoturus">L.</tp:taxon-name-part><tp:taxon-name-part taxon-name-part-type="species" reg="hesperius">hesperius</tp:taxon-name-part></tp:taxon-name></italic> (Condé &amp; Terver, 1963), <italic><tp:taxon-name><tp:taxon-name-part taxon-name-part-type="genus" reg="Lophoturus">L.</tp:taxon-name-part><tp:taxon-name-part taxon-name-part-type="species" reg="humphreysi">humphreysi</tp:taxon-name-part></tp:taxon-name></italic> Nguyen Duy-Jacquemin, 2014, <italic><tp:taxon-name><tp:taxon-name-part taxon-name-part-type="genus" reg="Lophoturus">L.</tp:taxon-name-part><tp:taxon-name-part taxon-name-part-type="species" reg="jianshuiensis">jianshuiensis</tp:taxon-name-part></tp:taxon-name></italic> Ishii &amp; Yin, 2000, <italic><tp:taxon-name><tp:taxon-name-part taxon-name-part-type="genus" reg="Lophoturus">L.</tp:taxon-name-part><tp:taxon-name-part taxon-name-part-type="species" reg="judsoni">judsoni</tp:taxon-name-part></tp:taxon-name></italic> Nguyen Duy-Jacquemin, 2002, <italic><tp:taxon-name><tp:taxon-name-part taxon-name-part-type="genus" reg="Lophoturus">L.</tp:taxon-name-part><tp:taxon-name-part taxon-name-part-type="species" reg="longisetis">longisetis</tp:taxon-name-part></tp:taxon-name></italic> (Pocock, 1894), <italic><tp:taxon-name><tp:taxon-name-part taxon-name-part-type="genus" reg="Lophoturus">L.</tp:taxon-name-part><tp:taxon-name-part taxon-name-part-type="species" reg="scopiger">scopiger</tp:taxon-name-part></tp:taxon-name></italic> Condé &amp; Terver, 1979, <italic><tp:taxon-name><tp:taxon-name-part taxon-name-part-type="genus" reg="Lophoturus">L.</tp:taxon-name-part><tp:taxon-name-part taxon-name-part-type="species" reg="madecassus">madecassus</tp:taxon-name-part></tp:taxon-name></italic> (Marquet &amp; Condé, 1950), <italic><tp:taxon-name><tp:taxon-name-part taxon-name-part-type="genus" reg="Lophoturus">L.</tp:taxon-name-part><tp:taxon-name-part taxon-name-part-type="species" reg="monserratensis">monserratensis</tp:taxon-name-part></tp:taxon-name></italic> Nguyen Duy-Jacquemin, 2002, <italic><tp:taxon-name><tp:taxon-name-part taxon-name-part-type="genus" reg="Lophoturus">L.</tp:taxon-name-part><tp:taxon-name-part taxon-name-part-type="species" reg="molloyensis">molloyensis</tp:taxon-name-part></tp:taxon-name></italic> Huynh &amp; Veenstra, 2018, <italic><tp:taxon-name><tp:taxon-name-part taxon-name-part-type="genus" reg="Lophoturus">L.</tp:taxon-name-part><tp:taxon-name-part taxon-name-part-type="species" reg="niveus">niveus</tp:taxon-name-part></tp:taxon-name></italic> (Loomis, 1934), <italic><tp:taxon-name><tp:taxon-name-part taxon-name-part-type="genus" reg="Lophoturus">L.</tp:taxon-name-part><tp:taxon-name-part taxon-name-part-type="species" reg="obscurus">obscurus</tp:taxon-name-part></tp:taxon-name></italic> (Brolemann, 1931), <italic><tp:taxon-name><tp:taxon-name-part taxon-name-part-type="genus" reg="Lophoturus">L.</tp:taxon-name-part><tp:taxon-name-part taxon-name-part-type="species" reg="catalai">catalai</tp:taxon-name-part></tp:taxon-name></italic> (Condé &amp; Nguyen Duy-Jacquemin, 1977), <italic><tp:taxon-name><tp:taxon-name-part taxon-name-part-type="genus" reg="Lophoturus">L.</tp:taxon-name-part></tp:taxon-name> O. kurtchevae</italic> Nguyen Duy-Jacquemin &amp; Condé, 1982, <italic><tp:taxon-name><tp:taxon-name-part taxon-name-part-type="genus" reg="Lophoturus">L.</tp:taxon-name-part><tp:taxon-name-part taxon-name-part-type="species" reg="tongae">tongae</tp:taxon-name-part></tp:taxon-name></italic> (Nguyen Duy-Jacquemin &amp; Condé, 1982), <italic><tp:taxon-name><tp:taxon-name-part taxon-name-part-type="genus" reg="Lophoturus">L.</tp:taxon-name-part><tp:taxon-name-part taxon-name-part-type="species" reg="okinawai">okinawai</tp:taxon-name-part></tp:taxon-name></italic> (Nguyen Duy-Jacquemin &amp; Condé, 1982), <italic><tp:taxon-name><tp:taxon-name-part taxon-name-part-type="genus" reg="Lophoturus">L.</tp:taxon-name-part><tp:taxon-name-part taxon-name-part-type="species" reg="peruanus">peruanus</tp:taxon-name-part></tp:taxon-name></italic> (Silvestri, 1949), <italic><tp:taxon-name><tp:taxon-name-part taxon-name-part-type="genus" reg="Lophoturus">L.</tp:taxon-name-part><tp:taxon-name-part taxon-name-part-type="species" reg="quebradanus">quebradanus</tp:taxon-name-part></tp:taxon-name></italic> (Chamberlin, 1955), <italic><tp:taxon-name><tp:taxon-name-part taxon-name-part-type="genus" reg="Lophoturus">L.</tp:taxon-name-part><tp:taxon-name-part taxon-name-part-type="species" reg="porchi">porchi</tp:taxon-name-part></tp:taxon-name></italic> Huynh &amp; Veenstra, 2020, <italic><tp:taxon-name><tp:taxon-name-part taxon-name-part-type="genus" reg="Lophoturus">L.</tp:taxon-name-part><tp:taxon-name-part taxon-name-part-type="species" reg="queenslandicus">queenslandicus</tp:taxon-name-part></tp:taxon-name></italic> (Verhoeff, 1924), <italic><tp:taxon-name><tp:taxon-name-part taxon-name-part-type="genus" reg="Lophoturus">L.</tp:taxon-name-part><tp:taxon-name-part taxon-name-part-type="species" reg="speophilus">speophilus</tp:taxon-name-part></tp:taxon-name></italic> Nguyen Duy-Jacquemin, 2014, <italic><tp:taxon-name><tp:taxon-name-part taxon-name-part-type="genus" reg="Lophoturus">L.</tp:taxon-name-part><tp:taxon-name-part taxon-name-part-type="species" reg="sturmi">sturmi</tp:taxon-name-part></tp:taxon-name></italic> Nguyen Duy-Jacquemin, 2002, <italic><tp:taxon-name><tp:taxon-name-part taxon-name-part-type="genus" reg="Lophoturus">L.</tp:taxon-name-part><tp:taxon-name-part taxon-name-part-type="species" reg="sineprocessus">sineprocessus</tp:taxon-name-part></tp:taxon-name></italic> sp. nov., <italic><tp:taxon-name><tp:taxon-name-part taxon-name-part-type="genus" reg="Lophoturus">L.</tp:taxon-name-part><tp:taxon-name-part taxon-name-part-type="species" reg="vicarius">vicarius</tp:taxon-name-part></tp:taxon-name></italic> Condé &amp; Terver, 1979.</p></tp:treatment-sec><ref-list><ref id="B15"><mixed-citation xmlns:xlink="http://www.w3.org/1999/xlink" xlink:type="simple"><person-group><name name-style="western"><surname>Ishii</surname><given-names>K</given-names></name><name name-style="western"><surname>Nguyen Duy-Jacquemin</surname><given-names>M</given-names></name><name name-style="western"><surname>Condé</surname><given-names>B</given-names></name></person-group> (<year>1999</year>) <article-title>The first penicillate millipedes from the vicinity of Manaus, Central Amazonia, Brazil (<tp:taxon-name><tp:taxon-name-part taxon-name-part-type="class">Diplopoda</tp:taxon-name-part></tp:taxon-name>: <tp:taxon-name><tp:taxon-name-part taxon-name-part-type="order">Polyxenida</tp:taxon-name-part></tp:taxon-name>).</article-title><source>Amazo­niana</source><volume>15</volume>(<issue>3–4</issue>): <fpage>239</fpage>–<lpage>267</lpage>.</mixed-citation></ref></ref-list></tp:taxon-treatment>
