# Supplementary material for: ﻿Descriptions of four species of Polyxenida Verhoeff, 1934 (Diplopoda, Penicillata) from China, including one new species and one new record
Source: Zookeys. 2025 Jan 6;1223:149–67. doi: 10.3897/zookeys.1223.135808 (PMC11729585; doi:10.3897/zookeys.1223.135808)
Supplement: XML Treatment for Lophoturus sineprocessus [file zookeys.1223.135808-treatment7.xml]

<!DOCTYPE tp:taxon-treatment
  PUBLIC "-//TaxonX//DTD Taxonomic Treatment Publishing DTD v0 20100105//EN" "tax-treatment-NSO.dtd">
<tp:taxon-treatment xmlns:tp="http://www.plazi.org/taxpub"><tp:treatment-meta><kwd-group><label>Taxon classification</label><kwd>
                <named-content content-type="kingdom">Animalia</named-content>
              </kwd><kwd>
                <named-content content-type="order">Polyxenida</named-content>
              </kwd><kwd>
                <named-content content-type="family">Polyxenidae</named-content>
              </kwd></kwd-group><mixed-citation publication-type="journal"><person-group><name><surname>Wang</surname><given-names>Yadong</given-names></name><name><surname>Jin</surname><given-names>Ai</given-names></name><name><surname>Gao</surname><given-names>Shichen</given-names></name><name><surname>Wang</surname><given-names>Jiajia</given-names></name><name><surname>Dong</surname><given-names>Yan</given-names></name></person-group><article-title>﻿Descriptions of four species of <tp:taxon-name><tp:taxon-name-part taxon-name-part-type="order">Polyxenida</tp:taxon-name-part></tp:taxon-name> Verhoeff, 1934 (<tp:taxon-name><tp:taxon-name-part taxon-name-part-type="class">Diplopoda</tp:taxon-name-part></tp:taxon-name>, <tp:taxon-name><tp:taxon-name-part taxon-name-part-type="subclass">Penicillata</tp:taxon-name-part></tp:taxon-name>) from China, including one new species and one new record</article-title><source>Zookeys</source><day>06</day><month>01</month><year>2025</year><volume>1223</volume><fpage>149</fpage><lpage>167</lpage><pub-id pub-id-type="doi">10.3897/zookeys.1223.135808</pub-id></mixed-citation></tp:treatment-meta><tp:nomenclature><label>﻿</label><tp:taxon-name>
              <object-id xmlns:xlink="http://www.w3.org/1999/xlink" content-type="arpha" xlink:type="simple">46A86B97-F431-53A8-9AA3-AD20F5421397</object-id>
              <tp:taxon-name-part taxon-name-part-type="genus" reg="Lophoturus">Lophoturus</tp:taxon-name-part>
              <tp:taxon-name-part taxon-name-part-type="species" reg="sineprocessus">sineprocessus</tp:taxon-name-part>
              <object-id xmlns:xlink="http://www.w3.org/1999/xlink" content-type="zoobank" xlink:type="simple">https://zoobank.org/CDFBBBC5-8162-4CBA-BC54-DD1EA23B3E65</object-id>
            </tp:taxon-name><tp:taxon-status xmlns:xlink="http://www.w3.org/1999/xlink" xlink:type="simple">sp. nov.</tp:taxon-status><xref ref-type="fig" rid="F5">Fig. 5</xref></tp:nomenclature><tp:treatment-sec sec-type="type material" id="SECID0ENPBG"><title>Type material.</title><p><bold><italic>Holotype</italic></bold>: China • ♀; Yunnan, Xishuangbanna Dai Autonomous Prefecture, Jinghong, Menglai Rainforest Health Theme Park; <named-content xmlns:xlink="http://www.w3.org/1999/xlink" content-type="dwc:verbatimCoordinates" xlink:type="simple"><named-content content-type="geo-json" specific-use="{&#34;type&#34;:&#34;Point&#34;,&#34;coordinates&#34;:[101.348611,22.617500]}" id="NCID0E2PBG" xlink:type="simple">21°96'63"N, 100°80'55"E</named-content></named-content>; 20 August 2023; Y. D. Wang leg.; GenBank: <ext-link xmlns:xlink="http://www.w3.org/1999/xlink" xlink:href="PQ142933" ext-link-type="gen" xlink:type="simple">PQ142933</ext-link>. CBF CZYNS1. <bold><italic>Paratype</italic></bold>: • 1♂, same data as the holotype.</p></tp:treatment-sec><tp:treatment-sec sec-type="diagnosis" id="SECID0EIQBG"><title>Diagnosis.</title><p>Number of trichomes: posterior vertex: 28–36, collum: 76–84, lateral protuberance of collum: 6, tergite II: 82–88, tergite III: 80–84. Antennal article VI with 3 thick basiconic sensilla and 1 conical sensillum; article VII with 2 thick basiconic sensilla. Dorso-medial trichomes on each side consist of 6 sockets of trichome <italic>a</italic>, a single trichome <italic>b</italic>, and two large protruding base sockets of trichome <italic>c</italic>: <italic>c</italic><sup>1</sup> and <italic>c</italic><sup>3</sup>. No linguiform processes on the labrum.</p></tp:treatment-sec><tp:treatment-sec sec-type="description" id="SECID0E1QBG"><title>Description.</title><p><bold>Female.</bold> With 13 pairs of legs. Measurements: Body length 2.0 mm, caudal bundle 0.38 mm.</p><p><bold><italic>Head</italic></bold> (Fig. <xref ref-type="fig" rid="F5">5A</xref>): Ommatidia absent. The posterior vertex has one pair of tufts arranged in two rows, with the anterior row consisting of 14 trichomes and the posterior row of 4 (Fig. <xref ref-type="fig" rid="F5">5A</xref>). Trichomes are depicted in Fig. <xref ref-type="fig" rid="F5">5J</xref>. Three trichobothria are arranged in an isosceles triangle, trichobothria <italic>a</italic> and <italic>b</italic> have typically thin sensory hairs with narrow cylindrical funicles compared to trichobothrium <italic>c</italic>, with a claviform funicle (Fig. <xref ref-type="fig" rid="F5">5A</xref>). The gnathochilarium is typical of <tp:taxon-name><tp:taxon-name-part taxon-name-part-type="family">Lophoproctidae</tp:taxon-name-part></tp:taxon-name>, featuring a single medial palp with 18 sensilla (Fig. <xref ref-type="fig" rid="F5">5F</xref>). The clypeo-labrum possesses 4+1+4 setae and lacks linguiform processes on each side of the median cleft of the labrum (Fig. <xref ref-type="fig" rid="F5">5E</xref>).</p><fig id="F5" position="float" orientation="portrait"><object-id xmlns:xlink="http://www.w3.org/1999/xlink" content-type="doi" xlink:type="simple">10.3897/zookeys.1223.135808.figure5</object-id><object-id xmlns:xlink="http://www.w3.org/1999/xlink" content-type="arpha" xlink:type="simple">92222743-8C10-5F12-AA4C-77672DB81833</object-id><label>Figure 5.</label><caption><p><italic><tp:taxon-name><tp:taxon-name-part taxon-name-part-type="genus" reg="Lophoturus">Lophoturus</tp:taxon-name-part><tp:taxon-name-part taxon-name-part-type="species" reg="sineprocessus">sineprocessus</tp:taxon-name-part></tp:taxon-name></italic> sp. nov. adult female <bold>A</bold> head <bold>B</bold> collum <bold>C</bold> and <bold>D</bold> tergites showcasing the pattern of trichome insertions <bold>C</bold> tergite II <bold>D</bold> tergite III <bold>E</bold> clypeo-labrum <bold>F</bold> gnathochilarium <bold>G</bold> antenna <bold>H</bold> sensilla on articles VII <bold>I</bold> sensilla on articles VI <bold>J</bold> anterior vertex trichome <bold>K</bold> left 13<sup>th</sup> leg <bold>L</bold> typical setae of coxa, prefemur, and femur <bold>M</bold> spine on tarsus II <bold>N</bold> telotarsus structure with processes indicated: ldd: latero-dorsal denticles, c: claw, smd: small denticle <bold>O</bold> hooked caudal trichome <bold>P</bold> pattern of insertions of dorso-medial trichomes on telson. Scale bars: 200 μm (<bold>A, C, D</bold>); 100 μm (<bold>B, G, K, O</bold>); 50 μm (<bold>J, P</bold>); 40 μm (<bold>E</bold>); 20 μm (<bold>F</bold>); 10 μm (<bold>H, I, L, M, N</bold>).</p></caption><graphic xmlns:xlink="http://www.w3.org/1999/xlink" xlink:href="zookeys-1223-149_article-135808__-g005.jpg" position="float" orientation="portrait" xlink:type="simple" id="oo_1214525.jpg"><uri content-type="original_file" xlink:type="simple">https://binary.pensoft.net/fig/1214525</uri></graphic></fig><p><bold><italic>Antennae</italic></bold>: Long antennae with proportions of antennal articles as depicted in Fig. <xref ref-type="fig" rid="F5">5G</xref>. Antennal article VIII with 4 sensory cones; antennal article VI with 3 thick basiconic sensilla (<italic>a</italic>, <italic>i</italic>, and <italic>p</italic>) and 1 conical sensillum (<italic>c</italic>) (Fig. <xref ref-type="fig" rid="F5">5I</xref>); article VII with 2 thick basiconic sensilla (Fig. <xref ref-type="fig" rid="F5">5H</xref>).</p><p><bold><italic>Trunk</italic></bold>: Collum, each with one pair of tufts consisting of 42 trichomes, lateral protuberance of collum with 6 trichomes in a row (Fig. <xref ref-type="fig" rid="F5">5B</xref>). Tergite II, each with one pair of tufts consisting of 44 trichomes (Fig. <xref ref-type="fig" rid="F5">5C</xref>). Tergite III, each with one pair of tufts consisting of 42 trichomes (Fig. <xref ref-type="fig" rid="F5">5D</xref>). Tergites II–X exhibit consistent patterns of trichome insertions.</p><p><bold><italic>Legs</italic></bold> (Fig. <xref ref-type="fig" rid="F5">5K</xref>): Trochanter, post-femur, tibia, and tarsus I lack setae. Prefemur and femur each with 1 seta, coxa I with 1–2 setae, coxae II–XIII with 3–4 setae (Fig. <xref ref-type="fig" rid="F5">5L</xref>), spine on tarsus II slightly shorter than telotarsus (Fig. <xref ref-type="fig" rid="F5">5M</xref>). The telotarsus with two latero-dorsal denticles, a claw, and a small denticle (Fig. <xref ref-type="fig" rid="F5">5N</xref>).</p><p><bold><italic>Telson</italic></bold>: Dorso-medial trichomes on each side with 6 sockets of trichome <italic>a</italic>, a single trichome <italic>b</italic>, and two large protruding base sockets of trichome <italic>c</italic>: <italic>c</italic><sup>1</sup> and <italic>c</italic><sup>3</sup> (Fig. <xref ref-type="fig" rid="F5">5P</xref>, the absence of <italic>c</italic><sup>2</sup> is characteristic of <tp:taxon-name><tp:taxon-name-part taxon-name-part-type="family">Lophoproctidae</tp:taxon-name-part></tp:taxon-name> species). Two bundles of caudal trichomes are unseparated. The telson trichomes are of two types, both exhibiting barbs (Fig. <xref ref-type="fig" rid="F5">5O</xref>).</p><p><bold>Male.</bold> With 13 pairs of legs. Measurements: Body length 1.8 mm, caudal bundle 0.3 mm. The posterior vertex possesses one pair of tufts arranged in two rows, with the anterior row consisting of 12 trichomes and the posterior row containing 2 trichomes. The gnathochilarium features 32 sensilla. The collum exhibits one pair of tufts, each consisting of 38 trichomes. Tergites II and III each bear one pair of tufts comprising 41 or 40 trichomes, respectively. Coxa I with 2 setae, coxa II with 3 setae, coxae III–VII with 4 setae, coxae VIII–XII with 2–3 setae, coxa XIII with no seta.</p></tp:treatment-sec><tp:treatment-sec sec-type="distribution" id="SECID0ECYBG"><title>Distribution.</title><p>China (Yunnan).</p></tp:treatment-sec><tp:treatment-sec sec-type="etymology" id="SECID0EHYBG"><title>Etymology.</title><p>The species name is derived from the absence of linguiform processes on each side of the median cleft of the labrum, a distinctive characteristic of the species.</p></tp:treatment-sec><tp:treatment-sec sec-type="remarks" id="SECID0EMYBG"><title>Remarks.</title><p>The new species resembles <italic><tp:taxon-name><tp:taxon-name-part taxon-name-part-type="genus" reg="Lophoturus">Lophoturus</tp:taxon-name-part><tp:taxon-name-part taxon-name-part-type="species" reg="jianshuiensis">jianshuiensis</tp:taxon-name-part></tp:taxon-name></italic> Ishii &amp; Yin, 2000 but differs in the following aspects: absence of linguiform processes on each side of the median cleft of the labrum (<italic><tp:taxon-name><tp:taxon-name-part taxon-name-part-type="genus" reg="Lophoturus">L.</tp:taxon-name-part><tp:taxon-name-part taxon-name-part-type="species" reg="jianshuiensis">jianshuiensis</tp:taxon-name-part></tp:taxon-name></italic> has 1 pair of linguiform processes), female gnathochilarium with 18 sensilla (30 or 31 sensilla), dorso-medial trichomes on each side with 6 sockets of trichome <italic>a</italic> (5 sockets of trichome <italic>a</italic>).</p></tp:treatment-sec></tp:taxon-treatment>
